# Supplementary material for: Cavity expansion theory with state-dependent mohr-coulomb model and its application to cone penetration tests
Source: PLoS One. 2025 Aug 20;20(8):e0329935. doi: 10.1371/journal.pone.0329935 (PMC12367164; doi:10.1371/journal.pone.0329935)
Supplement: S1 Data — (ZIP) [file pone.0329935.s001.zip]

Archive with 13 entries (12 files):
- minimal data set/
- minimal data set/Data instruction.docx
- minimal data set/Fig 4(a).opju
- minimal data set/Fig 4(b).opju
- minimal data set/Fig 6(a).opju
- minimal data set/Fig 6(b).opju
- minimal data set/Fig 7(a).opju
- minimal data set/Fig 7(b).opju
- minimal data set/Fig 7(c).opju
- minimal data set/Fig 8.opju
- minimal data set/Fig 9.opju
- minimal data set/test-Abaqus.odb
- minimal data set/test-Plaxis2d.p2dx
