# Supplementary material for: Cavity expansion theory with state-dependent mohr-coulomb model and its application to cone penetration tests
Source: PLoS One. 2025 Aug 20;20(8):e0329935. doi: 10.1371/journal.pone.0329935 (PMC12367164; doi:10.1371/journal.pone.0329935)
Supplement: S1 Data — (ZIP) [file pone.0329935.s001.zip › minimal data set/test-Plaxis2d.p2dx]

##~ running Plaxis2DXInput.exe 2024.1.0.1060
_setproperties "Title" "test" "Company" "only @::LAVteam::®" "Comments" "" "UnitForce" "kN" "UnitLength" "m" "UnitTime" "day" "UnitTemperature" "K" "UnitEnergy" "kJ" "UnitPower" "kW" "WaterWeight" 10 "ReferenceTemperature" 293.15 "LiquidSpecificHeatCapacity" 4181.3 "LiquidThermalConductivity" 0.0006 "LiquidLatentHeat" 334000 "LiquidThermalExpansion" 0.00021 "LiquidTemperature" 293.15 "IceSpecificHeatCapacity" 2108 "IceThermalConductivity" 0.00222 "IceThermalExpansion" 5E-5 "VapourSpecificHeatCapacity" 1930 "VapourThermalConductivity" 2.5E-5 "VapourSpecificGasConstant" 461.5 "UseTemperatureDepWaterPropsTable" False "ModelType" "Axisymmetry" "ElementType" "15-Noded"
_initializerectangular SoilContour 1 0 500 1
##~ running Plaxis2DXInput.exe 2024.1.0.1060
_borehole 1
_soillayer 0
_set Soillayer_1.Zones[0].Top 1
_soilmat "SoilModel" "Mohr-Coulomb"
_set SoilMat_1.gammaUnsat 16
_set SoilMat_1.gammaSat 16
_set SoilMat_1.eInit 0.63
_set SoilMat_1.ERef 70000
_set SoilMat_1.nu 0.3
_set SoilMat_1.phi 33
_set SoilMat_1.psi 3
_set SoilMat_1.K0Determination "Manual"
_set SoilMat_1.K0Primary 0.426
_setmaterial Soillayer_1 SoilMat_1
_gotostructures
_save "C:\Users\73195\Desktop\test.p2dx"
_lineload (500 0) (500 1)
_set Line_1.LineLoad.qx_start -67.31
_set Line_1.LineLoad.qy_start 0
_linedispl (1 1) (1 0)
_set Line_2.LineDisplacement.Displacement_x "Prescribed"
_set Line_2.LineDisplacement.Displacement_y "Fixed"
_set Line_2.LineDisplacement.Displacement_y "Free"
_set Line_2.LineDisplacement.ux_start 0.11
_mergeequivalents Geometry
_gotomesh
_mesh 0.01998
_mesh 0.01998
_viewmesh
_gotoflow
_gotostages
_set InitialPhase.DeformCalcType "Field stress"
_set FieldStress.sig1 InitialPhase -67.31
_set FieldStress.sig2 InitialPhase -158
_set FieldStress.sig3 InitialPhase -67.31
_phase InitialPhase
_set Model.CurrentPhase Phase_1
_phase Phase_1
_set Model.CurrentPhase Phase_2
_activate (Line_2_1) Phase_2
_activate (Line_1_1) Phase_2
_set Model.CurrentPhase InitialPhase
_set Deformations.BoundaryXMin InitialPhase "Fully fixed"
_set Deformations.BoundaryXMax InitialPhase "Fully fixed"
_set Deformations.BoundaryYMax InitialPhase "Fully fixed"
_set Model.CurrentPhase Phase_1
_set Deformations.BoundaryXMin Phase_1 "Fully fixed"
_set Deformations.BoundaryXMax Phase_1 "Fully fixed"
_set Deformations.BoundaryYMax Phase_1 "Fully fixed"
_set Model.CurrentPhase Phase_2
_set Deformations.BoundaryXMin Phase_2 "Free"
_set Deformations.BoundaryXMax Phase_2 "Free"
_set Deformations.BoundaryYMin Phase_2 "Normally fixed"
_set Deformations.BoundaryYMax Phase_2 "Normally fixed"
_set Deformations.BoundaryYMin Phase_2 "Vertically fixed"
_set Deformations.BoundaryYMax Phase_2 "Vertically fixed"
_calculate
_view Phase_2
_save "C:\Users\73195\Desktop\test.p2dx"
_view Phase_2
_set LineLoad_1_1.qx_start Phase_2 67.31
_set (InitialPhase.ShouldCalculate Phase_1.ShouldCalculate Phase_2.ShouldCalculate) True
_calculate
_view Phase_2
_set Model.CurrentPhase Phase_1
_set Model.CurrentPhase InitialPhase
_delete Phase_1
_set Model.CurrentPhase Phase_2
_set Phase_2.ShouldCalculate True
_set Phase_2.ShouldCalculate False
_set Phase_2.ShouldCalculate True
_calculate
_set Phase_2.DeformCalcType "Consolidation"
_set Phase_2.TimeInterval 10000
_set LineLoad_1_1.qx_start Phase_2 -67.31
_set FieldStress.sig1 Phase_2 -158
_set FieldStress.sig2 Phase_2 67.31
_set (InitialPhase.ShouldCalculate Phase_2.ShouldCalculate) True
_calculate
_view Phase_2
_set FieldStress.sig2 Phase_2 -67.31
_set (InitialPhase.ShouldCalculate Phase_2.ShouldCalculate) True
_calculate
_view Phase_2
_set FieldStress.sig1 Phase_2 -67.31
_set FieldStress.sig2 Phase_2 -158
_set (InitialPhase.ShouldCalculate Phase_2.ShouldCalculate) True
_calculate
_view Phase_2
_set Model.CurrentPhase InitialPhase
_set FieldStress.sig1 InitialPhase -158
_set FieldStress.sig2 InitialPhase -67.31
_set (InitialPhase.ShouldCalculate Phase_2.ShouldCalculate) True
_calculate
_view InitialPhase
_set Model.CurrentPhase Phase_2
_gotomesh
_refine (BoreholePolygon_1_1)
_mesh 0.03
_viewmesh
_set BoreholePolygon_1_1.CoarsenessFactor 0.2
_mesh 0.03
_viewmesh
_set BoreholePolygon_1_1.CoarsenessFactor 0.1
_set Line_1_1.CoarsenessFactor 0.1
_set Line_2_1.CoarsenessFactor 0.1
_mesh 0.03
_viewmesh
_refine (BoundaryLine_1)
_refine (BoundaryLine_2)
_refine (Point_4_1)
_refine (Point_3_1)
_mesh 0.03
_set Point_1_1.CoarsenessFactor 0.1
_set Point_2_1.CoarsenessFactor 0.1
_set Point_3_1.CoarsenessFactor 0.1
_mesh 0.03
_refine (BoundaryLine_1)
_refine (BoundaryLine_2)
_refine (Point_4_1)
_refine (Point_3_1)
_refine (Line_2_1)
_refine (BoreholePolygon_1_1)
_mesh 0.03
_viewmesh
_refine (BoundaryLine_1)
_refine (BoreholePolygon_1_1)
_refine (Line_2_1)
_refine (Point_3_1)
_refine (Point_4_1)
_refine (BoundaryLine_2)
_mesh 0.03
_viewmesh
_refine (BoundaryLine_1)
_refine (Point_3_1)
_refine (Line_2_1)
_refine (Point_4_1)
_refine (BoundaryLine_2)
_refine (BoreholePolygon_1_1)
_refine (Point_2_1)
_refine (Line_1_1)
_refine (Point_1_1)
_mesh 0.03
_viewmesh
_gotostages
_calculate
_view Phase_2
##~ running Plaxis2DXInput.exe 2024.1.0.1060
_gotoflow
_gotomesh
_resetlocal (Line_2_1)
_resetlocal (Point_3_1)
_resetlocal (BoundaryLine_1)
_resetlocal (BoreholePolygon_1_1)
_resetlocal (BoundaryLine_2)
_resetlocal (Point_4_1)
_resetlocal (Point_2_1)
_resetlocal (Line_1_1)
_resetlocal (Point_1_1)
_mesh 0.06
_refine (Line_2_1)
_set Line_2_1.CoarsenessFactor 0.03125
_mesh 0.06
_viewmesh
_refine (Point_3_1)
_refine (Point_4_1)
_set Point_3_1.CoarsenessFactor 0.03125
_set Point_4_1.CoarsenessFactor 0.03125
_mesh 0.06
_refine (BoundaryLine_1)
_refine (BoundaryLine_2)
_mesh 0.06
_refine (BoundaryLine_1)
_refine (BoundaryLine_2)
_mesh 0.06
_set BoreholePolygon_1_1.CoarsenessFactor 0.2
_viewmesh
_mesh 0.06
_refine (BoreholePolygon_1_1)
_mesh 0.06
_refine (BoundaryLine_1)
_refine (BoreholePolygon_1_1)
_refine (BoundaryLine_2)
_refine (BoundaryLine_2)
_refine (BoundaryLine_1)
_mesh 0.06
_mesh 0.04002
_viewmesh
_refine (BoundaryLine_1)
_set Line_1_1.CoarsenessFactor 0.03125
_set Point_2_1.CoarsenessFactor 0.03125
_set Point_1_1.CoarsenessFactor 0.03125
_set BoreholePolygon_1_1.CoarsenessFactor 0.03125
_mesh 0.03
_viewmesh
_gotostages
_set LineDisplacement_1_1.Displacement_y Phase_2 "Fixed"
_set Deformations.BoundaryXMin Phase_2 "Vertically fixed"
_set Deformations.BoundaryXMax Phase_2 "Vertically fixed"
_calculate
_view Phase_2
_set Deformations.BoundaryXMin Phase_2 "Free"
_set Deformations.BoundaryXMax Phase_2 "Free"
_set Deformations.BoundaryYMin Phase_2 "Normally fixed"
_set Deformations.BoundaryYMax Phase_2 "Normally fixed"
_set (InitialPhase.ShouldCalculate Phase_2.ShouldCalculate) True
_calculate
_set Model.CurrentPhase InitialPhase
_set Model.CurrentPhase Phase_2
_set FieldStress.sig1 Phase_2 -158
_set FieldStress.sig2 Phase_2 -67.31
_set (InitialPhase.ShouldCalculate Phase_2.ShouldCalculate) True
_calculate
_view Phase_2
_view Phase_2
##~ running Plaxis2DXInput.exe 2024.1.0.1060
_gotomesh
_refine (BoundaryLine_1)
_refine (BoundaryLine_1)
_refine (BoundaryLine_1)
_refine (BoundaryLine_1)
_refine (BoundaryLine_1)
_refine (BoundaryLine_2)
_refine (BoundaryLine_2)
_refine (BoundaryLine_2)
_refine (BoundaryLine_2)
_refine (BoundaryLine_2)
_refine (BoundaryLine_2)
_mesh 0.03
_gotostages
_deactivate Dynamics Phase_2
_deactivate GroundwaterFlow Phase_2
_deactivate Water Phase_2
_set WaterConditions_1_1.Conditions Phase_2 "Dry"
_save "C:\Users\73195\Desktop\test.p2dx"
_set Soil_1_1.ApplyStrengthReduction Phase_2 False
_deactivate Preconsolidation_1_1 Phase_2
_set Phase_2.MaxStepsStored 20
_calculate
_view Phase_2
_set Phase_2.UseCompressionForResultFiles True
_set Phase_2.Deform.UseDefaultIterationParams False
_set Phase_2.UseCompressionForResultFiles False
_set Phase_2.Deform.TimeStepDetermType "Manual"
_set Phase_2.Deform.DesiredMaxIterations 30
_set Phase_2.Deform.DesiredMinIterations 5
_set (InitialPhase.ShouldCalculate Phase_2.ShouldCalculate) True
_calculate
_view Phase_2
_set Phase_2.MaxStepsStored 40
_set Phase_2.Deform.MaxLoadFractionPerStep 0.2
_set (InitialPhase.ShouldCalculate Phase_2.ShouldCalculate) True
_calculate
_view Phase_2
_set Phase_2.Deform.MaxLoadFractionPerStep 0.1
_set Phase_2.Deform.OverRelaxation 1
_set Phase_2.Deform.MaxLoadFractionPerStep 0.05
_set (InitialPhase.ShouldCalculate Phase_2.ShouldCalculate) True
_calculate
_view Phase_2
_set Phase_2.Deform.MaxLoadFractionPerStep 0.02
_set Phase_2.MaxStepsStored 100
_set Phase_2.Deform.DesiredMaxIterations 50
_set (InitialPhase.ShouldCalculate Phase_2.ShouldCalculate) True
_calculate
_set Phase_2.Deform.OverRelaxation 0.5
_set (InitialPhase.ShouldCalculate Phase_2.ShouldCalculate) True
_calculate
_view Phase_2
_save "C:\Users\73195\Desktop\test.p2dx"
_set LineDisplacement_1_1.ux_start Phase_2 1
_set (InitialPhase.ShouldCalculate Phase_2.ShouldCalculate) True
_calculate
_view Phase_2
_save "C:\Users\73195\Desktop\test.p2dx"
_set Phase_2.Deform.ResetDisplacementsToZero True
_set Phase_2.Deform.ResetDisplacementsToZero False
_set Phase_2.Deform.ResetTime True
_set Phase_2.Deform.ResetTime False
_set Phase_2.Deform.UseUpdatedMesh True
_set (InitialPhase.ShouldCalculate Phase_2.ShouldCalculate) True
_calculate
_view Phase_2
_save "C:\Users\73195\Desktop\test.p2dx"
_set Phase_2.Deform.ResetTime True
_set Phase_2.Deform.ResetStateVariables True
_set Phase_2.Deform.ResetDisplacementsToZero True
_set (InitialPhase.ShouldCalculate Phase_2.ShouldCalculate) True
_calculate
_view Phase_2
_set Phase_2.Deform.OverRelaxation 0.1
_set Phase_2.Deform.UseCavitationCutOff True
_set (InitialPhase.ShouldCalculate Phase_2.ShouldCalculate) True
_calculate
_view Phase_2
_set Phase_2.Deform.UseUpdatedMesh False
_set Phase_2.Deform.ResetTime False
_set Phase_2.Deform.ResetStateVariables False
_set Phase_2.Deform.ResetSmallStrain False
_set Phase_2.Deform.ResetDisplacementsToZero False
_set Phase_2.Deform.UseCavitationCutOff False
_gotomesh
_coarsen (BoreholePolygon_1_1)
_coarsen (Line_2_1)
_coarsen (BoundaryLine_1)
_coarsen (BoundaryLine_2)
_coarsen (BoreholePolygon_1_1)
_coarsen (BoundaryLine_1)
_coarsen (Line_2_1)
_coarsen (BoundaryLine_2)
_mesh 0.06
_gotostages
_phase InitialPhase
_set Model.CurrentPhase Phase_1
_set Model.CurrentPhase Phase_2
_set Phase_2.PreviousPhase Phase_1
_set Model.CurrentPhase Phase_1
_set Model.CurrentPhase Phase_2
_set Model.CurrentPhase Phase_1
_set Soil_1_1.ApplyStrengthReduction Phase_1 False
_deactivate Preconsolidation_1_1 Phase_1
_deactivate WaterConditions_1_1 Phase_1
_deactivate Dynamics Phase_1
_deactivate GroundwaterFlow Phase_1
_deactivate Water Phase_1
_set Model.CurrentPhase InitialPhase
_deactivate Preconsolidation_1_1 InitialPhase
_deactivate WaterConditions_1_1 InitialPhase
_set Soil_1_1.ApplyStrengthReduction InitialPhase False
_set Model.CurrentPhase Phase_1
_set Model.CurrentPhase InitialPhase
_deactivate Dynamics InitialPhase
_deactivate GroundwaterFlow InitialPhase
_deactivate Water InitialPhase
_save "C:\Users\73195\Desktop\test.p2dx"
_calculate
_view InitialPhase
_set Model.CurrentPhase Phase_2
_set Phase_2.TimeInterval 0.0001
_set (InitialPhase.ShouldCalculate Phase_2.ShouldCalculate Phase_1.ShouldCalculate) True
_calculate
_view Phase_2
_view Phase_2
_set Phase_2.DeformCalcType "Plastic"
_set Phase_2.TimeInterval 0
_set Phase_2.Deform.IgnoreUndrainedBehaviour True
_set (InitialPhase.ShouldCalculate Phase_2.ShouldCalculate Phase_1.ShouldCalculate) True
_calculate
_view Phase_2
_gotostructures
_mergeequivalents Geometry
_gotostages
_set Deformations.BoundaryYMin Phase_2 "Vertically fixed"
_set Deformations.BoundaryYMax Phase_2 "Vertically fixed"
_set Deformations.BoundaryXMin Phase_2 "Vertically fixed"
_set Deformations.BoundaryXMax Phase_2 "Vertically fixed"
_gotosoil
_set SoilMat_1.GroundwaterSoilClassStandard "Medium"
_gotostructures
_mergeequivalents Geometry
_gotomesh
_gotostages
_set Phase_2.Deform.UseUpdatedMesh True
_set (InitialPhase.ShouldCalculate Phase_2.ShouldCalculate Phase_1.ShouldCalculate) True
_calculate
_view Phase_2
_set Phase_2.Deform.MaxLoadFractionPerStep 0.02
_set Phase_2.Deform.OverRelaxation 0.1
_set Phase_2.Deform.DesiredMaxIterations 50
_set Phase_2.Deform.MaxUnloadingSteps 50
_set (InitialPhase.ShouldCalculate Phase_2.ShouldCalculate Phase_1.ShouldCalculate) True
_calculate
_view Phase_2
_save "C:\Users\73195\Desktop\test.p2dx"
_set Phase_2.Deform.UseUpdatedMesh False
_set (InitialPhase.ShouldCalculate Phase_2.ShouldCalculate Phase_1.ShouldCalculate) True
_calculate
_view Phase_2
_save "C:\Users\73195\Desktop\test.p2dx"
_set Model.CurrentPhase InitialPhase
_set FieldStress.sig1 InitialPhase -67.31
_set Model.CurrentPhase Phase_1
_set FieldStress.sig1 Phase_1 -67.31
_set Model.CurrentPhase Phase_2
_set FieldStress.sig1 Phase_2 -67.31
_set (InitialPhase.ShouldCalculate Phase_2.ShouldCalculate Phase_1.ShouldCalculate) True
_calculate
_save "C:\Users\73195\Desktop\test.p2dx"
_set LineDisplacement_1_1.ux_start Phase_2 0.11
_set (InitialPhase.ShouldCalculate Phase_2.ShouldCalculate Phase_1.ShouldCalculate) True
_calculate
_view Phase_2
